# Supplementary material for: Exploring Factors Affecting Urban Park Use from a Geospatial Perspective: A Big Data Study in Fuzhou, China
Source: Int J Environ Res Public Health. 2023 Feb 27;20(5):4237. doi: 10.3390/ijerph20054237 (PMC10002407; doi:10.3390/ijerph20054237)
Supplement: Supplementary file 1 [file ijerph-20-04237-s001.zip]

Archive with 2 entries (2 files):
- ijerph-2086507-supplementary/Supplementary_material__tables_.pdf
- ijerph-2086507-supplementary/Supplementary_material_figures _.pdf
